# Supplementary material for: Drought-Responsive NAC Transcription Factor RcNAC72 Is Recognized by RcABF4, Interacts with RcDREB2A to Enhance Drought Tolerance in Arabidopsis
Source: Int J Mol Sci. 2022 Feb 3;23(3):1755. doi: 10.3390/ijms23031755 (PMC8915184; doi:10.3390/ijms23031755)
Supplement: Supplementary file 1 [file ijms-23-01755-s001.zip]

Archive with 1 entries (1 files):
- ijms-1566516-supplementary.pdf
